# Supplementary material for: Anti-Epileptic Activity of Mitocurcumin in a Zebrafish–Pentylenetetrazole (PTZ) Epilepsy Model
Source: Pharmaceuticals (Basel). 2024 Nov 29;17(12):1611. doi: 10.3390/ph17121611 (PMC11678555; doi:10.3390/ph17121611)
Supplement: Supplementary file 1 [file pharmaceuticals-17-01611-s001.zip]

Archive with 3 entries (3 files):
- Figure-S1-Pretreatment.tif
- Video-S1-Behavioral tests - distance and velocity.mp4
- Video-S2-Latency scores 4 and 5 during PTZ exposure.mp4
